# Supplementary material for: Genomic analysis of human-infecting Leptospira borgpetersenii isolates in Sri Lanka: Expanded PF07598 gene family repertoire and less genome reduction than bovine isolates
Source: PLoS Negl Trop Dis. 2026 Mar 27;20(3):e0012540. doi: 10.1371/journal.pntd.0012540 (PMC13046281; doi:10.1371/journal.pntd.0012540)
Supplement: S3 File — (XLSX) [file pntd.0012540.s003.xlsx]

## Sheet: Sheet1
Supplemental File S3: PacBio raw read data summary statistics
	FMAS_AP2	FMAS_AP3	FMAS_AP4	FMAS_PN1	FMAS_PN4	FMAS_AP8	FMAS_AP9
Main genome scaffold total	961204	556702	577598	682767	628833	617755	467413
Main genome scaffold sequence total	8415.375 MB	4626.291 MB	6145.990 MB	6141.154 MB	5429.774 MB	5329.290 MB	4021.213 MB
Main genome scaffold N/L50	298964/9.862 KB	176952/9.272 KB	176726/12.406 KB	209593/10.249 KB	203251/9.538 KB	196101/9.648 KB	150053/9.616 KB
Main genome scaffold N/L90	118542/13.472 KB	159416/9.664 KB	108398/14.833 KB	127356/12.339 KB	146990/10.677 KB	145319/10.745 KB	164560/9.264 KB
Max scaffold length	302.235 KB	213.153 KB	236.601 KB	195.82 KB	264.616 KB	207.033 KB	223.664 KB
Number of scaffolds > 50 KB	976	561	777	677	659	627	461
% main genome in scaffolds > 50 KB	0.0091	0.0095	0.0096	0.0084	0.0095	0.0093	0.0089
		0.000% gap
